# Supplementary material for: Metadata Analysis of mcr-1-Bearing Plasmids Inspired by the Sequencing Evidence for Horizontal Transfer of Antibiotic Resistance Genes Between Polluted River and Wild Birds
Source: Front Microbiol. 2020 Mar 10;11:352. doi: 10.3389/fmicb.2020.00352 (PMC7076156; doi:10.3389/fmicb.2020.00352)
Supplement: Supplementary file 2 [file Data_Sheet_2.xlsx]

## Sheet: original data
Supplementary Table S1. Metadata of mcr-1-bearing plasmids.
Accession	Size (bp)	Plasmid type Replicon (sequence identity)	Source	Bacterial species	ARG(s)	Interval between mcr-1 and other ARG(s) (bp)	Metal resistance genes	Country	Time	References（PUBMED）	Sequencing methods
KX528699.1	15998	No plasmid replicons found.	food animal	Escherichia coli	mcr-1			Asia-Vietnam (Hanoi)	Submitted (08-JUL-2016)	Unpublished	Illumina
CP021418.1	31224	IncX4	Sus scrofa rectal swab	Escherichia coli	mcr-1			South America-Brazil （Minas Gerais）	2012-07-05	Unpublished	NA
KY582848.1	31229	IncX4	Sewage	Escherichia coli	mcr-1			Asia-China (Chengdu)	2015-11-01	Unpublished	Illumina
CP027257.1	31229	IncX4	cow dung	Escherichia coli	mcr-1			Asia-China (Shanghai)	2016-05-10	Unpublished	Illumina MiSeq; PacBio
KX032520.1	31808	No plasmid replicons found.	Pus	Escherichia coli	mcr-1		None	Africa-South Africa	2014-03-23	Unpublished	Illumina
KX570748.1	32751	IncX4	swine feces	Escherichia coli	mcr-1			Asia-China	Submitted (15-JUL-2016)	Unpublished	Illumina
MG557854.1	32995	IncX4	human feces	Escherichia coli	mcr-1			Asia-Thailand	Submitted (21-NOV-2017)	29233990	Illumina MiSeq
KY770023.1	33051	IncX4	seawater	Escherichia coli	mcr-1			South America-Brazil	Submitted (14-MAR-2017)	Unpublished	Illumina
KU761327.1	33287	IncX4	Homo sapiens Peritoneal fluid	Klebsiella pneumoniae	mcr-1		None	Asia-China	Submitted (24-FEB-2016)	27090180	Illumina
KY012276.1	33287	IncX4	Human blood	Escherichia coli	mcr-1			Asia-China (Hangzhou)	Sept 1, 2013, to Nov 30, 2014	28139430	Illumina
MF093645.1	33293	IncX4	Homo sapiens Blood culture	Escherichia coli	mcr-1.2			Europe-Italy	Submitted (11-MAY-2017)	Unpublished	NA
KX084392.1	33298	IncX4	feces of piglet	Escherichia coli	mcr-1			Asia-China	2015-01-19	28073961	Illumina; PacBio
MF175190.1	33299	IncX4	Human Diarrhea	Escherichia coli	mcr-1			Europe-Switzerland	June to December 2016	28878890	PacBio
MF175185.1	33300	IncX4	Turkey meat (Germany)	Escherichia coli	mcr-1			Europe-Switzerland	2016	28878890	PacBio
CP024149.1	33301	IncX4	clinical patient	Escherichia coli	mcr-1			Asia-China	2014	Unpublished	PacBio
MF978387.1	33301	IncX4	fish	Escherichia coli	mcr-1			Asia-China (Guangzhou)	Submitted (19-SEP-2017)	Unpublished	Illumina
KX894453.1	33303	IncX4	Pig feces	Escherichia coli	mcr-1			Europe-Italy	2016	Unpublished	Illumina
MF449287.1	33303	IncX4	environmental sample	Escherichia coli	mcr-1.2			Europe-Italy （Oltrepo Pavese Area, Northern Italy）	Submitted (08-JUL-2017)	Unpublished	Illumina
KX236309.1	33303	IncX4	Homo sapiens rectal swab	Klebsiella pneumoniae	mcr-1.2			Europe-Italy (Pisa)	2014	27401575	Sanger dideoxy sequencing; Illumina
KY964067.1	33303	IncX4	Swine	Escherichia coli	mcr-1.9			Europe-Portugal	2015	Unpublished	Illumina
KY565556.1	33303	IncX4	chicken retail meat	Escherichia coli	mcr-1			Europe-Switzerland	2014 to 2016	28848010	Illumina
KY689634.1	33303	IncX4	human feces	Escherichia coli	mcr-1.2			Europe-Switzerland	2014 to 2016	28848010	Illumina
LC227558.2	33304	IncX4	Imported Chicken Meat	Escherichia coli	mcr-1			Asia-Japan (submission)	2013	Unpublished	NA
LT838201.1	33304	IncX4	Clinical isolate	Escherichia coli	mcr-1			Europe-France	Submitted (27-MAR-2017)	Unpublished	NA
CP018773.2	33304	IncX4	Homo sapiens	Escherichia coli	mcr-1			North America-USA (Conneticut)	2016	Unpublished	PacBio
CP019908.1	33304	IncX4	Homo sapiens	Escherichia coli	mcr-1			North America-USA (New York)	2015-05-01	Unpublished	PacBio
CP015977.1	33304	IncX4	Homo sapiens	Escherichia coli	mcr-1			South America-Brazil	2016	27503650	NA
KY770024.1	33304	IncX4	seawater	Escherichia coli	mcr-1			South America-Brazil	Submitted (14-MAR-2017)	Unpublished	Illumina
CP021419.1	33304	IncX4	Gallus gallus Cloacal swab	Escherichia coli	mcr-1			South America-Brazil （Parana）	2013-08-10	Unpublished	NA
CP028167.1	33305	IncX4	Fjerkrae	Escherichia coli	mcr-1			Europe-Denmark	2010	Unpublished	PacBio
KX254343.1	33307	IncX4	faeces of pig	Escherichia coli	mcr-1			Asia-China	2014-10-31	Unpublished	Illumina
KY120364.1	33308	IncX4	Homo sapiens	Salmonella enterica subsp. enterica	mcr-1			Asia-China (Taiwan)	Submitted (14-NOV-2016)	Unpublished	Sanger dideoxy sequencing; Illumina
MF175186.1	33308	IncX4	Chicken meat (Germany)	Escherichia coli	mcr-1			Europe-Switzerland	2016	28878890	PacBio
MF774188.1	33309	IncX4	pig	Escherichia coli	mcr-1			Asia-China	Submitted (21-AUG-2017)	Unpublished	Illumina
KX711706.1	33309	IncX4	Pork	Escherichia coli	mcr-1			Asia-China	2012	Unpublished	NA
KY463454.1	33309	IncX4 (100.00%)	NA	Escherichia coli	mcr-1		None	Asia-China （Chengdu Submission）	Submitted (17-JAN-2017)	Unpublished	Illumina
KY463451.1	33309	IncX4 (100.00%)	NA	Escherichia coli	mcr-1.4			Asia-China （Chengdu Submission）	Submitted (13-JAN-2017)	Unpublished	Illumina
KX772777.1	33309	IncX4	NA	Escherichia coli	mcr-1			Asia-China (Guangzhou)	Submitted (22-AUG-2016)	Unpublished	Illumina
MG210937.1	33309	IncX4	Homo sapiens urine	Escherichia coli	mcr-1		None	Asia-China (GZ)	2015	Unpublished	Illumina
MF136779.1	33309	IncX4	human feces	Escherichia coli	mcr-2，mcr-1			Asia-China (Hong Kong)	Submitted (18-MAY-2018)	Unpublished	Illumina
MF774184.1	33309	IncX4	pig	Escherichia coli	mcr-1			Asia-China (Shanghai)	Submitted (21-AUG-2017)	Unpublished	Illumina
MF774182.1	33309	IncX4	pig	Escherichia coli	mcr-1			Asia-China (Shanghai)	Submitted (21-AUG-2017)	Unpublished	Illumina
MH061196.1	33310	IncX4	chicken	Klebsiella pneumoniae	mcr-1			Asia-China (Guangzhou)	Submitted (14-MAR-2018)	Unpublished	Illumina
AP018411.1	33310	IncX4	NA	Klebsiella pneumoniae	mcr-1			Asia-Japan	Submitted (01-NOV-2017)	Unpublished	NA
CP028174.1	33310	IncX4	turkey	Salmonella enterica	mcr-1			Europe-Germany	2009	Unpublished	PacBio
MF175184.1	33310	IncX4	Turkey meat (Germany)	Escherichia coli	mcr-1			Europe-Switzerland	2016	28878890	PacBio
KU743383.1	33311	IncX4	pig slurry	Escherichia coli	mcr-1			Europe-Estonia	Submitted (19-FEB-2016)	Unpublished	Illumina
KX447768.1	33395	IncX4	Homo sapiens urine	Escherichia coli	mcr-1			North America-USA	Submitted (27-JUN-2016)	Unpublished	Illumina
CM007714.1	33511	IncX4	Homo sapiens Rectal swab	Escherichia coli	mcr-1			South America-Brazil (Porto Alegre)	2014	Unpublished	Illumina MiSeq
MTJV01000045.1	33511	IncX4	Homo sapiens rectal swab	Escherichia coli	mcr-1			South America-Brazil （Porto Alegre）	2014	Unpublished	Illumina MiSeq
MF175191.1	33660	IncX4	Human UTI	Escherichia coli	mcr-1			Europe-Switzerland	2016	28878890	PacBio
MG210939.1	33858	IncX4	Human urine	Escherichia coli	mcr-1			Asia-China	2015	Unpublished	Illumina
CP019072.1	33858	IncX4	Homo sapiens Rectal Swab	Escherichia coli	mcr-1			Asia-China (Shenzhen)	2013-11-01	Unpublished	PacBio
MG557852.1	33858	IncX4	duck feces	Escherichia coli	mcr-1			Asia-Thailand	Submitted (21-NOV-2017)	29233990	Illumina MiSeq
CP024919.1	33858	IncX4	Homo sapiens Rectal Swab	Klebsiella pneumoniae	mcr-1			Asia-Thailand	2016-09-01	Unpublished	CANU
CP024041.1	33858	IncX4	Homo sapiens	Klebsiella pneumoniae	mcr-1			Asia-Thailand （Chonburi）	2017-04-01	Unpublished	PacBio; Illumina MiSeq
CP024462.1	33858	IncX4	Homo sapiens sputum	Escherichia coli	mcr-1			Asia-Thailand （Chonburi）	2017-05-01	Unpublished	PacBio; Illumina MiSeq
KX555452.1	34149	IncX4	chicken feces	Escherichia coli	mcr-1			Asia-China (Hong Kong)	2013	Unpublished	Illumina
KX129783.1	34640	IncX4	river water	Escherichia coli	mcr-1			Europe-Switzerland	Submitted (22-APR-2016)	27324774	PacBio
KX711708.1	34924	IncX4	Pork	Escherichia coli	mcr-1			Asia-China (Guangdong)	2002–2013	28336940	Illumina
KY770025.1	34975	IncX4	seawater	Escherichia coli	mcr-1			South America-Brazil	Submitted (14-MAR-2017)	Unpublished	Illumina
CP017246.1	34992	IncX4	Spheniscus magellanicus foot pad lesion	Escherichia coli	mcr-1			South America-Brazil (Santos)	2013-06-14	28031274	Illumina
KX711707.1	34997	IncX4	swine	Escherichia coli	mcr-1			Asia-China	2010	Unpublished	NA
CP024132.1	35098	IncX4	clinical patient	Escherichia coli	mcr-1			Asia-China	2014	Unpublished	PacBio
MF381176.1	36502	IncX4	pig	Escherichia coli	aph(3')-Ia mcr-1	4346		Europe-Germany (maybe)	Submitted (22-JUN-2017)	29514937	Illumina; PacBio
KX555451.1	38814	IncX4	chicken feces	Escherichia coli	mcr-1			Asia-China (Hong Kong)	2011	Unpublished	Illumina
CM008162.1	38942	IncX4	Homo sapiens rectal swab	Klebsiella pneumoniae	mcr-1			South America-Brazil (Porto Alegre)	2014	Unpublished	Illumina MiSeq
NHOE01000122.1	38942	IncX4	Homo sapiens rectal swab	Klebsiella pneumoniae	mcr-1			South America-Brazil （Porto Alegre）	2014	Unpublished	Illumina MiSeq
MG557853.1	40590	IncX4	duck feces	Escherichia coli	mcr-1			Asia-Thailand	Submitted (21-NOV-2017)	29233990	Illumina MiSeq
KY120363.1	42941	IncX4	chicken	Salmonella enterica subsp. enterica	mcr-1			Asia-China (Taiwan)	Submitted (14-NOV-2016)	Unpublished	Sanger dideoxy sequencing; Illumina
CP021078.1	44155	IncP1	chicken	Citrobacter braakii	mcr-1		None	Asia-China (Chengdu)	2015-02-24	Unpublished	PacBio
KY471146.1	47038	IncX4	NA	Escherichia coli	mcr-1			Asia-Korea	Submitted (17-JAN-2017)	Unpublished	NA
KX580713.1	47409	IncP1	Homo sapiens (nosocomial infections)	Escherichia coli	mcr-1		None	Asia-China (Beijing)	Submitted (18-JUL-2016)	Unpublished	Illumina
MF136778.1	47818	IncP-1	human feces	Escherichia coli	mcr-2，mcr-1			Asia-China (Hong Kong)	Submitted (18-MAY-2017)	Unpublished	Illumina
CP016550.1	49695	IncX4	Homo sapiens faeces	Escherichia coli O177:H21	mcr-1 mcr-1			Europe-Netherlands (Leiden)	2015-04-13	Unpublished	PacBio
KY463452.1	49897	IncP1 (100.00%)	Sewage	Escherichia coli	mcr-1			Asia-China (Chengdu)	2015-11-01	Unpublished	Illumina
CP024128.1	50013	IncP1	clinical patient	Escherichia coli	mcr-1			Asia-China	2014	Unpublished	PacBio
MF990207.1	50435	IncP1	Fish	Escherichia coli	mcr-1			Asia-China (Guangzhou)	Submitted (21-SEP-2017)	Unpublished	Illumina
MF978389.1	52740	IncP1	NA	Escherichia coli	mcr-1			Asia-China (Guangzhou)	Submitted (19-SEP-2017)	Unpublished	Illumina
MG594800.1	53926	IncI2	Human urine	Escherichia coli	mcr-1			South America-Argentina	Submitted (01-DEC-2017)	Unpublished	Illumina
MG598814.1	55549	IncI2	Homo sapiens urine	Escherichia coli	mcr-1.5			South America-Argentina	Submitted (01-DEC-2017)	Unpublished	Illumina
KU922754.1	57059	IncI2	Hospital sewage	Kluyvera ascorbata	mcr-1			Asia-China (Chengdu)	Submitted (14-MAR-2016)	Unpublished	NA
KX377410.1	57278	IncP	hospital sewage	Klebsiella pneumoniae	blaTEM-1B，mcr-1	2774		Asia-China (Chengdu)	Submitted (08-JUN-2016)	Unpublished	NA
MG598816.1	58638	IncI2	Human urine	Escherichia coli	mcr-1			South America-Argentina	Submitted (01-DEC-2017)	Unpublished	Illumina
MF135536.1	59545	No plasmid replicons found.	lettuce	Escherichia coli	mcr-1		terF, terE, terD, terC, terB, terA, terZ, terW, terY1, terX, terY2, terY3,	Asia-China (Guangzhou)	Submitted (15-MAY-2017)	Unpublished	Illumina
KY120366.1	59651	IncI2	Homo sapiens	Salmonella enterica subsp. enterica	mcr-1			Asia-China (Taiwan)	Submitted (14-NOV-2016)	Unpublished	Sanger dideoxy sequencing; Illumina
CP021194.1	59711	IncI2	Homo sapiens hospital	Escherichia coli	mcr-1			Asia-China (Hefei)	2012-10-01	Unpublished	PacBio
MF175187.1	59830	IncI2	Chicken meat (Germany)	Escherichia coli	mcr-1			Europe-Switzerland	2016	28878890	PacBio
KX592672.1	59939	IncI2	Homo sapiens blood	Escherichia coli	mcr-1			Asia-China (Beijing)	2014-04-27	28139430	Illumina
KX856067.1	60035	IncI2	human stool	Salmonella enterica subsp. enterica serovar Typhimurium	mcr-1			Asia-China	2013	Unpublished	Illumina; PacBio
CP024156.1	60258	IncI2	clinical patient	Escherichia coli	mcr-1			Asia-China	2014	Unpublished	PacBio
KY471315.1	60357	IncI2	Homo sapiens	Escherichia coli	mcr-1			South America-Argentina	Submitted (17-JAN-2017)	Unpublished	Illumina
AP017622.1	60722	IncI2	Bos taurus	Escherichia coli	mcr-1			Asia-Japan	2013	28424528	MiSeq; PacBio RSII
AP018412.1	60732	IncI2	NA	Escherichia coli	mcr-1			Asia-Japan	Submitted (01-NOV-2017)	Unpublished	NA
KY363995.1	60733	IncI2	Homo sapiens feces	Shigella sonnei	mcr-1			Asia-China (Shanghai)	2013	Unpublished	Illumina
KY363994.1	60733	IncI2	Homo sapiens feces	Shigella sonnei	mcr-1			Asia-China (Shanghai)	2012	Unpublished	Illumina
KY795977.1	60733	IncI2	Homo sapiens urine	Escherichia coli	mcr-1			Oceania-Australia (New South Wales)	2011-09-01	28628439	Illumina
MG594799.1	60733	IncI2	Human urine	Escherichia coli	mcr-1			South America-Argentina	Submitted (01-DEC-2017)	Unpublished	Illumina
MG598815.1	60733	IncI2	Human urine	Escherichia coli	mcr-1			South America-Argentina	Submitted (01-DEC-2017)	Unpublished	Illumina
KY363998.1	60734	IncI2	Homo sapiens child	Shigella sonnei	mcr-1			Asia-China (Shanghai)	2011	Unpublished	Illumina
KY471309.1	60735	IncI2	Homo sapiens	Escherichia coli	mcr-1			South America-Argentina	Submitted (17-JAN-2017)	Unpublished	Illumina
MG552133.1	60744	IncP1	chicken farm	Escherichia coli	blaTEM-1B , mcr-3.11, mcr-1	2774	None	Asia-China (Chengdu)	Submitted (17-NOV-2017)	Unpublished	Illumina
KU934208.1	60757	IncI2	Chicken	Escherichia coli	mcr-1.3			Asia-China (Chengdu)	Submitted (15-MAR-2016)	Unpublished	NA
KX856068.1	60859	IncI2	human stool	Salmonella enterica subsp. enterica serovar Enteritidis	mcr-1			Asia-China	2012	Unpublished	Illumina; PacBio
CP022452.1	60860	IncI2	chicken	Salmonella enterica subsp. enterica serovar Indiana	mcr-1			Asia-China (Henan)	2013	29103683	PacBio
MF978388.1	60863	IncI2	fish	Escherichia coli	mcr-1			Asia-China (Guangzhou)	Submitted (19-SEP-2017)	Unpublished	454
KY012274.1	60923	IncI2	Homo sapiens (bloodstream infections)	Escherichia coli	mcr-1			Asia-China (Shenyang)	2014-09-17	28139430	Sanger dideoxy sequencing; Illumina
MF175189.1	60939	IncI2	Human Diarrhea	Escherichia coli	mcr-1			Europe-Switzerland	June to December 2016	28878890	PacBio
CP029184.1	60942	IncI2	Homo sapiens feces	Escherichia coli	mcr-1			Asia-China (Shandong)	2016-10-01	Unpublished	PacBio
MF175188.1	60952	IncI2	Human Diarrhea	Escherichia coli	mcr-1			Europe-Switzerland	June to December 2017	28878890	PacBio
KY120365.1	60960	IncI2	pig	Salmonella enterica subsp. enterica	mcr-1			Asia-China (Taiwan)	Submitted (14-NOV-2016)	Unpublished	Illumina
KY795978.1	60960	IncI2	Homo sapiens urine	Escherichia coli	mcr-1			Oceania-Australia (New South Wales)	2013-07-01	28628439	Illumina
CP021176.1	60961	IncI2（98.42%）	Homo sapiens urine	Escherichia coli	mcr-1			Asia-China (Taiwan)	2016-01-01	Unpublished	PacBio
KX032519.1	61177	IncI2	Blood	Escherichia coli	mcr-1			Africa-South Africa	2014-03-23	Unpublished	Illumina
KY471308.1	61198	IncI2	Homo sapiens	Escherichia coli	mcr-1.5			South America-Argentina	Submitted (17-JAN-2017)	Unpublished	Illumina
MG594798.1	61198	IncI2	Homo sapiens urine	Escherichia coli	mcr-1.5			South America-Argentina	Submitted (30-NOV-2017)	Unpublished	Illumina
AP017619.1	61223	IncI2	Bos taurus	Escherichia coli	mcr-1			Asia-Japan	2012	28424528	MiSeq; PacBio RSII
KX013538.1	61228	IncI2	Human blood	Escherichia coli	mcr-1			Asia-United Arab Emirates	2013-05-01	27566913	Illumina
MG489944.1	61304	IncI2	chicken meat	Escherichia coli	mcr-1			Asia-Thailand	Submitted (11-NOV-2017)	29233990	Illumina MiSeq
KY471310.1	61531	IncI2	Homo sapiens	Escherichia coli	mcr-1.5			South America-Argentina	Submitted (17-JAN-2017)	Unpublished	Illumina
KY471145.1	61572	IncI2	NA	Escherichia coli	mcr-1			Asia-Korea	Submitted (17-JAN-2017)	Unpublished	NA
KY471311.1	61584	IncI2	Homo sapiens	Escherichia coli	mcr-1.5			South America-Argentina	Submitted (17-JAN-2017)	Unpublished	Illumina
KY471312.1	61632	IncI2	Homo sapiens	Escherichia coli	mcr-1			South America-Argentina	Submitted (17-JAN-2017)	Unpublished	Illumina
KY471313.1	61653	IncI2	Homo sapiens	Escherichia coli	mcr-1			South America-Argentina	Submitted (17-JAN-2017)	Unpublished	Illumina
AP017614.1	61805	IncI2	Sus scrofa	Escherichia coli	mcr-1			Asia-Japan	2008	28424528	MiSeq; PacBio RSII
MG557851.1	61805	IncI2	chicken feces	Escherichia coli	mcr-1			Asia-Thailand	Submitted (20-NOV-2017)	29233990	Illumina MiSeq
LT174530.1	61826	IncI2	Homo sapiens stool	Shigella sonnei	mcr-1			Asia-Vietnam	between 1995 and 2010	24082120	Illumina
KY446064.1	61922	No plasmid replicons found.	swine gut microbiota	Escherichia coli	mcr-1			Asia-China	2016-01-10	Unpublished	Illumina; Pacific Biosciences
KY471144.1	62174	IncI2	NA	Escherichia coli	mcr-1			Asia-Korea	Submitted (17-JAN-2017)	Unpublished	NA
KY624633.1	62214	IncI2	food	Citrobacter braakii	mcr-1			South America-Bolivia	2013	28333311	Illumina
KU870627.1	62219	IncI2	Broiler chicken	Escherichia coli	mcr-1		None	Africa-South Africa	2015	27161625	Illumina
NSBS01000056.1	62343	IncI2	Homo sapiens urine	Escherichia coli	mcr-1			Asia-China (Hebei)	2012-03-01	Unpublished	Illumina HiSeq
CM008278.1	62343	IncI2	Homo sapiens urine	Escherichia coli	mcr-1			Asia-China (Hebei)	2012-03-01	Unpublished	Illumina HiSeq
AP018110.1	62375	IncI2	Homo sapiens urine	Escherichia coli	mcr-1			Asia-Japan	2016-12-26	Unpublished	illumina MiSeq
KX580716.1	62440	IncI2	nosocomial infections	Escherichia coli	mcr-1			Asia-China	Submitted (18-JUL-2016)	Unpublished	Illumina
CP024148.1	62585	IncI2	clinical patient	Escherichia coli	mcr-1			Asia-China	2014	Unpublished	PacBio
KX013539.1	62661	IncI2	Homo sapiens urine	Escherichia coli	mcr-1		None	Asia-Bahrain	2015-09-01	27566913	Illumina
MG210940.1	62701	IncI2	Homo sapiens ascites	Escherichia coli	mcr-1			Asia-China (GZ)	2015	Unpublished	Illumina
MF693349.1	62717	IncI2	Homo sapiens rectal swab from neonate	Escherichia coli	mcr-1			South America-Argentina	2016-12-20	Unpublished	Illumina
KY405001.1	63087	IncI2	Homo sapiens blood	Escherichia coli	mcr-1			Asia-South Korea	Submitted (27-DEC-2016)	Unpublished	PacBio
KY471314.1	63230	IncI2	Homo sapiens	Escherichia coli	mcr-1			South America-Argentina	Submitted (17-JAN-2017)	Unpublished	Illumina
CP016405.1	63329	IncI2（99.31%）	NA	Escherichia coli	mcr-1			North America-USA (submission)	Submitted (06-JUL-2016)	Unpublished	Illumina; PacBio
KY853650.2	63381	IncI2	Homo sapiens blood culture	Escherichia coli	mcr-1.11			South America-Peru	2016-10-03	Unpublished	Illumina
CP021205.1	63392	IncI2	Homo sapiens blood	Escherichia coli	mcr-1			Asia-China (Jining)	2014-09-06	27506685	PacBio
KY363996.1	63512	IncI2	Homo sapiens	Shigella sonnei	mcr-1			Asia-China (Shanghai)	2011	Unpublished	Illumina
MG725031.1	63568	IncI2	chicken	Escherichia coli	mcr-1			Asia-China (Guangzhou)	Submitted (22-DEC-2017)	Unpublished	Illumina
KX254342.1	63656	IncI2	faeces of pig	Escherichia coli	mcr-1			Asia-China	2015-01-19	Unpublished	Illumina
KX084393.1	63656	IncI2	piglet feces	Escherichia coli	mcr-1			Asia-China	2015-01-19	28073961	Illumina; PacBio
KY693674.1	63722	IncI2	Homo sapiens Blood	Escherichia coli	mcr-1			Asia-Oman	2016-06-02	Unpublished	Illumina
KY792081.1	63839	IncI2	NA	Escherichia coli	mcr			Europe-United Kingdom (Submission)	Submitted (21-MAR-2017)	Unpublished	Illumina
CP024135.1	63978	IncI2	clinical patient	Escherichia coli	mcr-1			Asia-China	2014	Unpublished	PacBio
KP347127.1	64015	IncI2	swine	Escherichia coli	mcr-1			Asia-China (Shanghai)	2013	26603172	Illumina
KY363997.1	64266	IncI2	Homo sapiens	Shigella sonnei	mcr-1			Asia-China (Shanghai)	2011	Unpublished	Illumina
KY363999.1	64266	IncI2	Homo sapiens child feces	Shigella sonnei	mcr-1			Asia-China (Shanghai)	2010	Unpublished	Illumina
CP018106.1	64467	IncI2	Homo sapiens clinical	Escherichia coli	mcr-1			Europe-Germany	2016-08-01	Unpublished	PacBio; Illumina MiSeq
CP018118.1	64467	IncI2	Homo sapiens clinical	Escherichia coli	mcr-1			North America-USA	2016-07-01	Unpublished	PacBio; Illumina MiSeq
CP018112.1	64467	IncI2	Homo sapiens clinical	Escherichia coli	mcr-1			North America-USA	2016-07-01	Unpublished	PacBio; Illumina MiSeq
KY471307.1	64600	IncI2	Homo sapiens	Escherichia coli	mcr-1			North America-Canada	Submitted (17-JAN-2017)	Unpublished	NA
KY565557.1	64664	IncI2	Chicken retail meat	Escherichia coli	mcr-1			Europe-Switzerland	2014-2016	28848010	Illumina
CP024139.1	64765	IncI2	clinical patient	Escherichia coli	mcr-1			Asia-China	2014	Unpublished	PacBio
KX013540.1	64942	IncI2	Homo sapiens Sacral wound swab	Escherichia coli	blaCTX-M-64 , mcr-1	12879	None	Asia-Bahrain	2015-08-01	27566913	Illumina
KU761326.1	64964	IncI2	Homo sapiens blood	Escherichia coli	mcr-1			Asia-China	Submitted (24-FEB-2016)	27090180	Illumina
KX505142.1	65203	IncI2	chicken feces	Cronobacter sakazakii	mcr-1			Asia-China (Shandong)	Submitted (28-JUN-2016)	Unpublished	NA
KY012275.1	65216	IncI2	Homo sapiens (bloodstream infections)	Escherichia coli	blaCTX-M-55， mcr-1	14988		Asia-China (Kunming)	08/02/2014	28139430	Sanger dideoxy sequencing; Illumina
KX772778.1	65375	IncI2	NA	Escherichia coli	blaCTX-M-55 ,mcr-1	15071		Asia-China (Guangzhou)	Submitted (22-AUG-2016)	Unpublished	Illumina
KU934209.1	65419	IncI2	Chicken	Salmonella enterica	blaCTX-M-55 mcr-1	14677		Asia-China (Chengdu)	2014-01-13	27330065	Illumina
CP019052.1	65533	IncI2	Homo sapiens Rectal Swab	Escherichia coli	blaCTX-M-55 ,mcr-1	15234		Asia-China (Hong Kong)	2014-06-01	Unpublished	PacBio
CP018124.1	65539	IncI2	Homo sapiens clinical	Escherichia coli	mcr-1			North America-USA	2016-07-01	Unpublished	PacBio; Illumina MiSeq
MH213346.1	65806	IncI2	NA	Escherichia coli	blaCTX-M-64 mcr-1	15233		Asia-China (Hangzhou)	Submitted (17-APR-2018)	Unpublished	PacBio
KY802014.1	65846	IncI2	Homo sapiens (faecal sample from a patient)	Escherichia coli	blaCTX-M-64，mcr-1，	15234		Asia-China (Hangzhou)	2015-10-01	28483954	Illumina
CP015913.1	65888	IncI2	swine cecum	Escherichia coli	mcr-1			North America-USA	2016-02-02	Unpublished	Illumina; PacBio
MG515249.1	65978	IncI2	Homo sapiens bile sample	Escherichia coli	blaCTX-M-55 ,mcr-1	15233		Asia-China	Submitted (12-NOV-2017)	Unpublished	Illumina
MG210938.1	66183	IncI2	Homo sapiens urine	Escherichia coli	mcr-1		None	Asia-China (GZ)	2015	Unpublished	Illumina
CP024142.1	66596	IncI2	clinical patient	Escherichia coli	mcr-1			Asia-China	2014	Unpublished	PacBio
KX034083.1	67134	IncI2	rectal swab of a chicken with diarrhea	Escherichia coli	blaCTX-M-55，mcr-1	14988		Asia-China (Guangzhou)	2012-08-01	27216063	Illumina
CP025679.1	68747	IncI2	Gallus gallus	Escherichia coli	mcr-1			Asia-China (Zigong)	2014-03-27	Unpublished	PacBio
KU353730.1	79798	IncP	neonatal diarrhoea in a calf	Escherichia coli	aadA1，aph(6)-Id，aph(3'')-Ib，mcr-1，sul1，tet(A)，dfrA1	48395	terY，terX， terY， terW， terZ， terA， terB， terC， terF，	Europe-Belgium (Wallonia region)	2011-12-01	27261261	Illumina
KX443408.2	89790	IncR	Chicken	Klebsiella pneumoniae	aph(3'')-Ib , aph(6)-Id , armA ,aac(3)-IId , blaTEM-1B , blaCTX-M-14 , blaSHV-12 , mcr-1.3 , qnrS1 , mph(E) , msr(E) ,catA2, sul2 ,tet(A) , dfrA14	20137	None	Asia-China （Chengdu Submission）	Submitted (23-JUN-2016)	Unpublished	Illumina
KU994859.1	91041	IncFII	post-weaning diarrhoea in pigs	Escherichia coli	aadA2 aadA1 mcr-1 cmlA1 sul3 dfrA12	52101	terY， terX， terY， terW， terZ， terA， terB， terC， terF， mercury resistance protein，	Europe-Belgium	2011-12-01	27261261	Illumina
KX880944.1	97386	IncY	pig farm	Escherichia coli	mcr-1		NA	Asia-China	Submitted (19-SEP-2016)	28031198	PacBio
MF510496.1	97393	p0111 (98.64%)	NA	Klebsiella pneumoniae	mcr-1		tciC, tciB, tciA	Asia-China (Chengdu)	Submitted (19-JUL-2017)	Unpublished	Illumina
KX518745.1	97559	IncY	pig farm	Escherichia coli	mcr-1		None	Asia-China (Guangdong)	2015-12-01	27999050	Illumina; PacBio
KY689635.1	100230	IncK2	chicken retail meat	Escherichia coli	blaTEM-1B，mcr-1，sul2	12282	None	Europe-Switzerland	2014	28848010	Illumina
KY565558.1	101065	IncK2	chicken retail meat	Escherichia coli	blaTEM-1B，mcr-1，sul2	773	None	Europe-Switzerland	2014	28848010	Illumina
KX434879.1	125572	IncHI2 (100.00%) IncHI2A (99.52%)	Homo sapiens blood culture	Klebsiella pneumoniae	mcr-1		terC， terB， terA， terZ，terW，	Europe-Germany	2015	Unpublished	Illumina
CP022169.1	151609	IncHI2A (99.52%) IncHI2 (100.00%)	Instant pork	Salmonella enterica subsp. enterica serovar Typhimurium	aadA2,aadA1,aadA2 , mcr-1 , cmlA1, sul3 , dfrA12	54617	NA	Asia-China	2016	Unpublished	PacBio
MG591702.1	164803	IncHI2 (100.00%) IncN (100.00%) IncHI2A (99.52%)	NA	Escherichia coli	blaCTX-M-14 , mcr-1 , fosA3, mph(A)	60643	terF, terC, terB, terA, terZ, terW, terY, terX, terY,	Asia-China (Zhengzhou)	Submitted (28-NOV-2017)	Unpublished	NA
CP029493.1	179444	IncFIB(K) (99.29%) p0111 (98.64%)	Human fecal sample	Escherichia coli	aph(6)-Id , aph(3'')-Ib , aadA2 , aph(3')-Ia ,aadA1 , aadA2 , blaTEM-1B , mcr-1,mph(A) ,floR, cmlA1 , sul2 , sul3 , tet(A) , dfrA12	26046	None	Asia-China (Hong Kong)	2016	Unpublished	Illumina; PacBio
KX856065.1	187257	IncHI2 (100.00%) IncHI2A (99.52%)	pig annal swab	Salmonella enterica subsp. enterica serovar Typhimurium	aph(4)-Ia , aac(3)-IVa , aac(6')Ib-cr , aadA2 , aadA1 , aph(3')-Ia , blaOXA-1 , mcr-1 , aac(6')-Ib-cr , oqxA , oqxB, catB3 , cmlA1 , floR , ARR-3 , sul1 , sul3 , sul1, sul2	60174	terY, terX, terY, terW, terZ, terA, terB, terC, terF,	Asia-China	2015	Unpublished	Illumina; PacBio
MF083142.1	188310	IncHI2A (100.00%) IncHI2 (100.00%)	NA	Citrobacter freundii	mcr-1		terF, terE, terD, terB, terA, TerD,	Asia-China (Guangzhou)	Submitted (10-MAY-2017)	Unpublished	NA
KX129784.1	209401	IncHI1	Imported vegetables from Thailand	Escherichia coli	mcr-1		None	Europe-Switzerland	Submitted (22-APR-2016)	27324774	PacBio
NKYM01000303.1	218800	IncFII (99.62%) IncFIB(AP001918) (98.39%) IncFIC(FII) (95.39%) IncN (100.00%) IncHI2A (99.52%)	Homo sapiens stool	Escherichia coli	aph(6)-Id , aph(3'')-Ib , blaTEM-1B ,mcr-1 , sul2 ,tet(A) , dfrA14	9813	terF, terC, terB, terA, terZ, terW, terY, terX, terY,	Asia-Laos	2014	Unpublished	Illumina MiSeq
CM008264.1	218800	IncN	Homo sapiens stool	Escherichia coli	aph(6)-Id , aph(3'')-Ib , blaTEM-1B ,mcr-1 ,sul2 , tet(A) , dfrA14	9813	terF，terC， terB， terA， terZ， terW， terY， terX， terY，	Asia-Laos	2014	Unpublished	Illumina MiSeq
MF678350.1	223698	IncHI2 (100.00%) IncHI2A (99.52%)	Homo sapiens secretion sample	Escherichia coli	aadA1 , aadA2 , aph(4)-Ia ,aac(3)-IVa , aph(3')-Ia , blaCTX-M-14 , mcr-1 , oqxB , oqxA , fosA3 , cmlA1 , sul3 , sul2 ,sul1	54868	NA	Asia-China (Chengdu)	2017-01-01	Unpublished	Illumina
CM008265.1	223898	IncHI2 (99.69%) IncHI2 (99.52%)	Homo sapiens stool	Escherichia coli	aadA2 , aadA1 ,aph(3')-Ia , aadA5, blaTEM-1B, mcr-1 ,mph(A), cml, floR , cmlA1, sul3, sul1 , dfrA17	11457	terF, terC, terB, terA, terZ, terW, terY, terX, terY,	Asia-Laos	2014	Unpublished	Illumina MiSeq
NKYL01000255.1	223898	IncHI2 (99.69%) IncHI2A (99.52%)	Homo sapiens stool	Escherichia coli	aadA2 , aadA1 ,aph(3')-Ia, aadA5, blaTEM-1B , mcr-1 , mph(A) ,, cml, floR , cmlA1, sul3, sul1 , dfrA17	10853		Asia-Laos	2014	Unpublished	Illumina MiSeq
CP021209.1	223982	IncHI2A (99.37%) IncHI2 (100.00%)	Homo sapiens blood	Escherichia coli	aph(4)-Ia , aac(3)-IVa , blaCTX-M-14 , mcr-1 , fosA3 , floR , sul2	31504	terF, terC, terA, terW, terY, terX, terY,	Asia-China (Hefei)	2015-09-11	Unpublished	PacBio
MH208235.1	224630	IncHI2 (100.00%) IncHI2A (99.52%)	broiler chicken	Escherichia coli	aadA1 aadA2 mcr-1 catA1 cmlA1 sul3 tet(M) dfrA1	13820	None	Europe-Germany	Submitted (13-APR-2018)	Unpublished	Illumina
KX276657.1	225069	IncFIB(98.39%) IncN (100%)	Human	Escherichia coli	aph(6)-Id aph(3'')-Ib blaTEM-1B blaCTX-M-55 mcr-1 sul2 tet(A) dfrA14	57312	terF, terE, terD, terC, terB, terA, terZ, terW, terY1, terX, terY2,	North America-USA	2016-04-26	27230792	Illumina; Pacific Biosciences
MG662415.1	226105	IncHI2 (100%) IncHI2A (99.52%)	Chicken	Escherichia coli	aac(3)-IVa aph(4)-Ia blaCTX-M-14 mcr-1 fosA3 sul2	31504	terX, terW, terZ, terA, terB, terC, terF, copper resistance protein,	Asia-China (Hong Kong)	2017-03-27	Unpublished	PacBio
CP023143.1	228947	IncHI2 (100.00%) IncHI2A (99.52%)	Raw milk cheese	Escherichia coli	aac(3)-IIa , aadA2 , aadA1 , mcr-1 ,cmlA1 ,floR ,sul3 , tet(A)	58586	terY, terX, terW, terZ, terA, terB, terC, terF,	Africa-Egypt	2016	Unpublished	PacBio
MH128771.1	230365	IncHI2A (99.52%) IncHI2 (100.00%)	Homo sapiens	Escherichia coli	aacA4 , aph(4)-Ia,aac(3)-IVa , blaCTX-M-14 , mcr-1, aac(6')-Ib-cr ,fosA3 , floR , sul2	61106	NA	Asia-China	2017-03-01	Unpublished	Pacific Biosciences
KY689632.1	232345	IncHI2A (99.52%) IncHI2 (100%)	human feces	Escherichia coli	aadA1，aadA2，aadA2，blaTEM-1B ，mcr-1， mph(A) ，cmlA1，sul3，tet(A)，dfrA12，dfrA14	49463	terF， terE， terD， terC， terB， terA， terZ， terW， terY1， terX， terY2， terY3，	Europe-Switzerland	Submitted (02-MAR-2017)	Unpublished	NA
CP022165.1	233149	IncHI2	Homo sapiens urine (patient returning from Portugal)	Escherichia coli	aadA2 strA aph(6)-Id mcr-1 floR tet(M) dfrA12	50491	terY, terX, terY, terW, terZ, terA, terB, terC, terF,	North America-USA (New York)	2016-11-13	Unpublished	Illumina MiSeq; PacBio
KX023262.1	237939	IncHI2 (100.00%) IncHI2A (99.52%)	Chicken	Escherichia coli	aadA2 , strA , aph(6)-Id , aph(3')-Ia , aph(4)-Ia , aac(3)-IVa ,mcr-1 , lnu(F)	34736	terF, terE, terD, terB, terA, terZ, terY2,	Asia-China (Chengdu)	Submitted (05-APR-2016)	Unpublished	NA
KX856066.1	238539	IncHI2 (100.00%) IncHI2A (99.52%) IncN (100.00%)	human stool	Salmonella enterica subsp. enterica serovar Typhimurium	aph(3')-Ia, aadA1 , aadA2 , mcr-1 , oqxA , oqxB , mph(A) ,cmlA1 , sul1 , sul3 ,dfrA12	43955	terY, terX, terY, terW, terZ, terA, terB, terC, terF,	Asia-China	2015	Unpublished	Illumina; PacBio
CM008266.1	239098	IncHI2(100%) IncHI2A(99.52%)	Homo sapiens stool	Escherichia coli	aph(3')-Ia ,aph(3'')-Ib , aph(6)-Id , aadA12 aadA1 , blaTEM-1B , mcr-1, mph(A), floR ,cml, sul3 tet(A) , dfrA14	49468	terF， terC， terB， terA， terZ， terW， terY， terX， terY，	Europe-France	2014	Unpublished	Illumina MiSeq
NKYK01000096.1	239098	IncHI2A (99.52%) IncHI2 (100.00%)	Homo sapiens stool	Escherichia coli	aph(3')-Ia, aph(3'')-Ib, aph(6)-Id , aadA12 aadA1, blaTEM-1B mcr-1, mph(A) ,floR , cml, sul3 tet(A), dfrA14	49468	terF， terC， terB， terA，terZ， terW，terY， terX， terY，	Europe-France	2014	Unpublished	Illumina MiSeq
KU743384.1	240367	IncHI2 (100.00%) IncHI2A (99.52%)	Homo sapiens blood	Escherichia coli	aph(6)-Id aadA2 aadA1 aph(3')-Ia aph(3'')-Ib blaTEM-1B mcr-1 mph(A) floR cml sul3 tet(A) dfrA14	49468	terF， terE， terD， terB， terA， terZ，	Asia-Saudi Arabia	2012-06-01	27566913	Illumina
CP025402.1	241162	IncHI2 (100.00%) IncHI2A (99.52%)	Homo sapiens Respiratory secretions	Escherichia coli	aadA1 , aadA1, aac(3)-IIa , aph(3'')-Ib , aph(6)-Id , blaTEM-1B , mcr-1 , ere(A) ,mph(A), ARR-2 , sul1 , sul1, tet(X) , dfrA7	49977	terF， terE， terD， terA， terZ，	Asia-Qatar	2016	Unpublished	PacBio RSII P6-C4
KX084394.1	243572	IncHI2 (100.00%) IncHI2A (99.52%)	piglet feces	Escherichia coli	aph(3')-Ia , aadA2, aadA2 , aadA1 , blaCTX-M-65 , mcr-1 , fosA3 ,floR , cmlA1, sul1 , sul3 , dfrA12	67491	terY, terX, terY, terW, terZ, terA, terB, terC, terF,	Asia-China	2015-01-19	28073961	Illumina; PacBio
KX129782.1	247885	IncHI2A (99.52%) IncHI2 (100.00%)	NA	Escherichia coli	aadA1 aadA1 aadA2 blaCTX-M-1 mcr-1 mef(B) cmlA1 sul1 sul3 tet(A) dfrA1	9145	terY3, terY2, terX, terY1, terW, terZ, terA, terB, terC, terD, terE, terF,	Europe-Switzerland	Submitted (22-APR-2016)	27324774	PacBio
NKYJ01000136.1	248198	IncHI2 (100.00%) IncFIB(K) (98.93%) IncHI2A (99.52%)	Homo sapiens stool	Escherichia coli	aadA2 , blaTEM-1B , mcr-1 , oqxB, oqxA sul3 , sul1 tet(A) , dfrA12	20621	terF, terC, terB, terA, terZ, terW, terY, terX, terY,	Asia-Laos	2014	Unpublished	Illumina MiSeq
CM008267.1	248198	IncHI2	Homo sapiens stool	Escherichia coli	aadA2 , blaTEM-1B , mcr-1 ,oqxB , oqxA , sul3, sul1, tet(A) , dfrA12	20621	terF, terC, terB, terA, terZ, terW, terY, terX, terY,	Asia-Laos	2014	Unpublished	Illumina MiSeq
KU341381.1	251493	IncHI2 (100.00%) IncHI2A (99.52%)	pig feces	Escherichia coli	aph(4)-Ia , aac(3)-IVa ,aadA2 , aph(3')-Ia , aadA1 , aadA2 , blaCTX-M-14 , mcr-1 , oqxB , oqxA , fosA3 , floR , cmlA1 , sul2 , sul1 , sul3 , dfrA12	31503	terF, terE, terD, terC, terB, terA, terZ, terY1, terX, terY,	Asia-China (Guangzhou)	Submitted (22-DEC-2015)	26973307	NA
MF135535.1	253021	IncHI2 (100.00%) IncHI2A (99.52%)	lettuce	Raoultella ornithinolytica	aph(3')-Ia ,blaCTX-M-14, mcr-1 , oqxB , oqxA , fosA3 , sul1	87960	copS, copR, copD, copC, copB, copA, silP, silA, silB, cusX, silC, terF, terE, terD, terC, terB,terA, terZ, terW, terY1, terX, terY2, terY3	Asia-China (Guangzhou)	Submitted (15-MAY-2017)	Unpublished	Illumina
MF135534.1	253021	IncHI2 (100.00%) IncHI2A (99.52%)	lettuce	Raoultella ornithinolytica	aph(3')-Ia , blaCTX-M-14 , mcr-1 , oqxB , oqxA , fosA3 , sul1	87960	copS, copR, copD, copC, copB, copA, silP, silA, silB, silC, terF, terE, terD, terC, terB, terA, terZ, terW, terY1, terX, terY2, terY3,	Asia-China (Guangzhou)	Submitted (15-MAY-2017)	Unpublished	Illumina
KY990887.1	254048	IncHI2	dairy cow feces	Escherichia coli	aph(4)-Ia aac(3)-IVa aadA2 aph(3')-Ia aadA1 aadA2 blaCTX-M-14 mcr-1 fosA3 mph(A) floR cmlA1 sul2 sul1 sul3 dfrA12	55719	terF, terE, terD, terC, terB, terA, terZ, terW, terY1, terX, terY2,	Asia-China (Jiangsu)	2015	28757017	Illumina
KY689633.1	256260	IncHI2A (99.52%) IncHI2 (100%)	human feces	Escherichia coli	tetA，aadA1，aadA2，blaTEM-1B，mcr-1，mph(A)，sul3，tet(A)，dfrA15，dfrA14	49367	merE， terY3，terY2，terX，terY1， terW， terZ， terA， terB， terC， terD，terE, terF,	Europe-Switzerland	Submitted (02-MAR-2018)	Unpublished	NA
CP026492.1	264344	IncHI2（100%） IncN（100%） IncHI2A(99.52%）	Homo sapiens faecal sample	Escherichia coli	aadA1 , aadA2 ,aac(6')Ib-cr , aph(3')-Ia , blaOXA-1 , mcr-1 , oqxB , oqxA ,qnrS2 , aac(6')-Ib-cr , mef(B) ,mph(A) , cmlA1 , floR ,catB3 ,ARR-3 , sul1 , sul1 , sul3 ,tet(A) , tet(M) , dfrA12	41379	terF, terB, terA, terZ, terW, terY, terX, terY,	Asia-China (Shenzhen)	2017	Unpublished	MinION; Illumina NextSeq 500
CP020493.1	264914	IncQ1 (100.00%) IncHI2A (99.52%) IncHI2 (100.00%)	Chicken skin	Salmonella enterica subsp. enterica	aadA1 aph(6)-Id strA aadA1 aadA2 strA aph(6)-Id aph(3')-Ia aac(3)-IIa blaTEM-1A mcr-1 cmlA1 catA1 sul1 sul3 sul2 tet(A) dfrA1	49501	terY， terX， terY， terW， terZ， terA， terB， terC， terF， mercury resistance protein，	Europe-Germany	2008	Unpublished	PacBio
CP027202.1	265538	IncHI2 (100.00%) IncN (99.78%) IncHI2A (99.52%)	Sewage	Escherichia coli	aph(6)-Id ,aph(3'')-Ib , aadA22 , strA , aph(6)-Id ,aph(3')-Ia , aph(4)-Ia , aac(3)-IVa ,blaTEM-1B , blaCTX-M-65 , mcr-1 , oqxA ,oqxB , lnu(F) ,mph(A) , floR , sul2, sul1 ,tet(M) ,tet(A)	39557	terY, terX, terY, terW, terZ, terA, terB, terC, terF,	Asia-China (Chengdu)	2017-04-01	Unpublished	Illumina HiSeq; MinION
KX254341.1	267486	IncHI2	faeces of pig	Escherichia coli	aadA2 blaCTX-M-14 blaTEM-1B mcr-1 oqxB oqxA fosA3 sul1 sul3 tet(A) tet(M) dfrA12	18885	terF, terC, terB, terA, terZ, terW, terY, terX, terY,	Asia-China	2015-01-19	Unpublished	Illumina; PacBio
CP029748.1	276880	IncN (100.00%) IncFIC(FII) (95.59%) IncFIB(AP001918) (98.39%)	Homo sapiens Rectal swab	Escherichia coli	aac(3)-IVa aph(4)-Ia aph(3'')-Ib aph(6)-Id blaCTX-M-14 blaTEM-1B blaCTX-M-55 mcr-1 fosA3 mph(A) floR floR sul2 sul2 tet(A) tet(A) dfrA14	42872	terX, terW, terZ, terA, terB, terC, terD, terF,	North America-USA	2016-05-31	Unpublished	PacBio
CP019214.2	289112	IncHI2 (100.00%) IncN (100.00%) IncHI2A (99.52%)	Sewage	Escherichia coli	aac(3)-IVa , aph(4)-Ia , aadA2, aadA1 ,aph(3')-Ia ,blaCTX-M-14, mcr-1 ,oqxA , oqxB , fosA3 , mph(A) , cmlA1 ,sul2 ,sul3 , sul1 ,dfrA12	41674	terY, terX, terY, terW, terZ, terA, terB, terC, terF, CusA, CusC, CusF, pcoC,	Asia-China (Chengdu)	2015-11-01	Unpublished	PacBio; Illumina HiSeq
MG656414.1	350179	IncHI2 (100.00%) IncFII (96.46%) IncFIA (99.74%) IncN (100.00%) IncHI2A (99.52%)	NA	Escherichia coli	aph(4)-Ia , aac(3)-IVa ,aph(3')-Ia ,aadA1 , aadA2 , blaCTX-M-14 , mcr-1, fosA3 , mph(A), cmlA1 ,floR ,sul2, sul3 , tet(M)	32221	terE, terD, terZ, terY1, terY2, terW,	Asia-China (Zhengzhou)	Submitted (20-NOV-2017)	Unpublished	Illumina; PacBio
MG591698.1	353691	No plasmid replicons found.	Homo sapiens feces	Escherichia coli	mcr-1		None	Asia-Thailand	Submitted (22-NOV-2017)	29233990	Illumina MiSeq
CP017632.1	369298	IncHI2 (100.00%) IncN (100.00%) IncHI2A (99.52%) IncY (99.35%)	Homo sapiens faeces	Escherichia coli	aph(4)-Ia , aac(3)-IVa , aph(3')-Ia ,aadA1 , aadA2 , blaCTX-M-14 , mcr-1 ,fosA3 , mph(A) , floR , cmlA1, sul2, sul1 , sul3, dfrA12	44833	merD, terF, terC, terB, terA, terZ, terW, terY, terX, terY,	Asia-China (Beijing)	2015-11-01	Unpublished	NA
The two groups of highly homologous plasmids are marked in red, respectively.
