# Supplementary material for: Metadata Analysis of mcr-1-Bearing Plasmids Inspired by the Sequencing Evidence for Horizontal Transfer of Antibiotic Resistance Genes Between Polluted River and Wild Birds
Source: Front Microbiol. 2020 Mar 10;11:352. doi: 10.3389/fmicb.2020.00352 (PMC7076156; doi:10.3389/fmicb.2020.00352)
Supplement: Supplementary file 3 [file Data_Sheet_3.xlsx]

## Sheet: 工作表1
Supplementary Table S2. Shufflon structures of IncI2 plasmids.
No.	ID	No. IRL (GKGCCAATCCGGTNBSTGG)	No. IRR (CCASVNACCGGATTGGCMC)	Len. Shufflon	Shufflon structure	Note:"->" refers to the repeat sequence "GGAGGCCA" between shufflon segments; "<-" refers to the repeat sequence "TGGCCTCC" between shufflon segments; "-" means no repeat sequence or incomplete repeat sequence was detected between shufflon segments.
1	CP024156/E. coli/Human/Asia-China	1	None	NA	NA	These two plasmids are lack of upstream or downstream inverted repeat sequence. The shufflon structure can not be excised normally. They were excluded from phylogentic analysis.
2	KX592672/E. coli/Human/Asia-China(Beijing)	None	1	NA	NA
3	CP016405/E. coli/NA/North America-USA(submission)	4	3	3786	BD<-EA'?A->S'S	Question marks in the shufflon structures meant the sequence(s) without accurate annotation, which may be assembly mistakes.
4	CP015913/E. coli/Swine cecum/North America-USA	3	4	3737	BD->C'C<-A?A'E
5	KY693674/E. coli/Human/Asia-Oman	7	5	3345	C'C->BD->EAA'<-DB->EAA'
6	KY471314/E. coli/Human/South America-Argentina	4	2	3214	CC'<-EEA'???B
7	CP024148/E. coli/Human/Asia-China	5	5	2730	DB->CC'->AA'<-C'C<-DB
8	MF693349/E. coli/Human/South America-Argentina	2	1	2713	EA'???B
9	KY792081/E. coli/NA/Europe-United Kingdom(Submission)	4	5	2435	A'A->CC'<-BD-?C'<-DB
10	KY853650/E. coli/Human/South America-Peru	4	3	1886	DB->CC'->A..A'A
11	CP029184/E. coli/Human/Asia-China(Shandong)	4	3	1919	EAA'->CC'<-DB	Asia, Europe, Oceania
12	KX013539/E. coli/Human/Asia-Bahrain	4	3	1919	EA'A<-C'C<-DB
13	KY795978/E. coli/Human/Oceania-Australia(New South Wales)	4	3	1919	EA'A<-C'C<-DB	Representative shufflon structure in Figure 5
14	CP021176/E. coli/Human/Asia-China(Taiwan)	3	3	1919	CC'->DB->EA'A	Note: The sequence of the secone IRL in this shufflon structure was GTTCCAATCCGGT.It was an isolate incident that should be caused by sequencing mistake.
15	KX013540/E.coli/Human/Asia-Bahrain	3	4	1919	CC'<-BD->AA'E
16	KY120365/Salmonella enterica subsp. Enterica/Human/Asia-China(Taiwan)	3	4	1919	CC'->DB->AA'E
17	KY012274/E. coli/Human/Asia-China(Shenyang)	3	4	1918	A'A->CC'<-DBE
18	MF175188/E. coli/Human/Europe-Switzerland	4	3	1914	DB<-EA'A<-C'C
19	MF175189/E. coli/Human/Europe-Switzerland	4	3	1914	AA'->C'C->EDB
20	CP022452/Salmonella enterica subsp. Enterica serovar Indiana/Chicken/Asia-China(Henan)	3	2	1815	CC'<-DB<-EA'A
21	MF978388/E. coli/Fish/Asia-China(Guangzhou)	3	2	1815	CC'<-DB<-EA'A
22	KY565557/E. coli/Chicken/Europe-Switzerland	3	3	1701	AA'<-DB<-SS'	Representative shufflon structure in Figure 5
23	KX580716/E. coli/Human/Asia-China	4	3	1671	CC'->DB->A'A	Asia, South America, Oceania
24	KY471313 /E. coli/Human/South America-Argentina	3	4	1666	CC'->DB->A'A
25	KU934208/E. coli/Chicken/Asia-China(Chengdu)	3	3	1658	CC'->DB<-AA'
26	KY471309/E. coli/Human/South America-Argentina	3	2	1654	DB<-C'C->A'A
27	KX505142/Cronobacter sakazakii/Chicken/Asia-China(Shandong)	3	3	1653	A'A<-BD->C'C
28	AP017614/E. coli/Sus scrofa/Asia-Japan	3	3	1652	DB->CC'<-AA'
29	AP018412/E. coli/NA/Asia-Japan	3	3	1652	CC'->AA'->DB
30	KU761326/E. coli/Human/Asia-China	3	3	1652	A'A<-BD->C'C
31	KY363994/Shigella sonnei/Human/Asia-China(Shanghai)	3	3	1652	AA'->BD<-C'C
32	KY363995/Shigella sonnei/Human/Asia-China(Shanghai)	3	3	1652	BD<-A'A<-CC'
33	KY363996/Shigella sonnei/Human/Asia-China(Shanghai)	3	3	1652	CC'->A'A->DB
34	KY363997/Shigella sonnei/Human/Asia-China(Shanghai)	3	3	1652	BD<-A'A<-CC'
35	KY363998/Shigella sonnei/Human/Asia-China(Shanghai)	3	3	1652	C'C->DB->A'A
36	KY363999/Shigella sonnei/Human/Asia-China(Shanghai)	3	3	1652	BD<-A'A<-C'C
37	KY624633/Citrobacter braakii/Food/South America-Bolivia	3	3	1652	BD<-CC'<-A'A
38	KY795977/E. coli/Human/Oceania-Australia(New South Wales)	3	3	1652	AA'->BD<-CC'	Representative shufflon structure in Figure 5
39	KY802014/E. coli/Human/Asia-China(Hangzhou)	3	3	1652	BD->AA'<-C'C
40	LT174530/Shigella sonnei/Human/Asia-Vietnam	3	3	1652	DB->A'A<-CC'
41	MG210938/E. coli/Human/Asia-China(Guangzhou)	3	3	1652	A'A<-BD->C'C
42	MG210940/E. coli/Human/Asia-China(Guangzhou)	3	3	1652	C'C<-BD<-A'A
43	MG515249/E. coli/Human/Asia-China	3	3	1652	A'A<-C'C->DB
44	MG557851/E. coli/Chicken/Asia-Thailand	3	3	1652	C'C<-A'A->DB
45	MG594799/E. coli/Human/South America-Argentina	3	3	1652	DB<-C'C->A'A
46	MG598815/E. coli/Human/South America-Argentina	3	3	1652	DB->C'C->A'A
47	KX084393/E. coli/Piglet/Asia-China	1	2	1652	CC'->A'A<-DB	Note: No pronounced IRL sequences were found for segment A and segment BD in this shufflon region. It was from the same reference with KX254342. It may be a sequencing/assembly mistake.
48	KX254342/E. coli/Pig/Asia-China	1	2	1652	CC'->A'A<-DB	Note: No pronounced IRL sequences were found for segment A and segment BD in this shufflon region. It was from the same reference with KX084393. It may be a sequencing/assembly mistake.
49	KY471144/E. coli/NA/Asia-Korea	3	3	1649	BD->A'A->C'C
50	KY471312/E. coli/Human/South America-Argentina	3	3	1645	C'C->BD<-AA'
51	MH213346/E. coli/NA/Asia-China(Hangzhou)	3	3	1620	CC'<-DB<-A'A
52	pMCR_W2-5/E. coli W2-5/Jin River water/Asia-China(Chengdu)	3	2	1468	CC'<-AA'<-??(BD maybe)
53	CP025679/Escherichia albertii/Gallus(Chicken)/Asia-China(Zigong)	3	2	1430	BD-???
54	CP018106/E. coli/Human/Europe-Germany	3	2	1418	EA'A<-DB	North America. Asia & Europe
55	CP018112/E. coli/Human/North America-USA	3	2	1418	EA'A<-DB
56	CP018118/E. coli/Human/North America-USA	3	2	1418	EA'A<-DB
57	CP018124/E. coli/Human/North America-USA	3	2	1418	EA'A<-DB
58	KU934209/Salmonella enterica/Chicken/Asia-China(Chengdu)	3	2	1418	EA'A<-DB
59	KY471307/E. coli/Human/North America-Canada	2	3	1418	BDE->AA'
60	CM008278/E. coli/Human/Asia-China(Hebei)	3	2	1309	ECC'<-S'S
61	NSBS01000056/E. coli/Human/Asia-China(Hebei)	3	2	1309	ECC'<-S'S
62	CP021205/E. coli/Human/Asia-China(Jining)	3	2	1333	?CC'->AA'
63	MG594800/E. coli/Human/South America-Argentina	2	2	1260	DB->?A'A
64	KY405001/E. coli/Human/Asia-South Korea	2	2	1191	A'A<-DB?
65	CP024142/E. coli/Human/Asia-China	2	2	1153	CC'<-BDB?
66	CP019052/E. coli/Human/Asia-China(Hong Kong)	2	2	1146	??<-??
67	MG725031/E. coli/Chicken/Asia-China(Guangzhou)	2	2	1109	CC'<-S?
68	MG598816/E. coli/Human/South America-Argentina	3	2	1168	DB->A'A	Asia & Africa & South America
69	KP347127/E. coli/Pig/Asia-China(Shanghai)	2	2	1151	A'A<-DB
70	KX032519/E. coli/Human/Africa-South Africa	2	2	1151	A'A<-DB
71	KX034083/E. coli/Chicken/Asia-China(Guangzhou)	2	2	1151	DB->A'A
72	KX772778/E. coli/NA/Asia-China(Guangzhou)	2	2	1151	A'A->DB
73	KX856067/Salmonella typhimurium/Human/Asia-China	2	2	1151	A'A<-DB
74	KX856068/Salmonella enteritidis/Human/Asia-China	2	2	1151	A'A<-DB
75	MG489944/E. coli/Chicken meat/Asia-Thailand	2	2	1151	AA'<-DB
76	KY471311/E. coli/Human/South America-Argentina	2	2	1143	DB-AA'
77	KY471310/E. coli/Human/South America-Argentina	3	2	1088	C'C->A'A
78	KU870627/E. coli/Chicken/Africa-South Africa	2	2	1075	CC'<-A'A
79	KX013538/E. coli/Human/Asia-United Arab Emirates	2	2	1075	CC'<-A'A
80	CP024139/E. coli/Human/Asia-China	2	2	1072	CC'<-DB
81	AP017619/E. coli/Bos taurus/Asia-Japan	2	2	1070	C'C<-DB
82	KY471145/E. coli/NA/Asia-Korea	2	2	1059	CC'->AA'
83	CP024135/E. coli/Human/Asia-China	1	2	951	D?-??
84	KY471308/E. coli/Human/South America-Argentina	2	2	755	C'C->A'A(part)	Note: The structure of shufflon segment A is not complete in this plasmid.
85	MG594798/E. coli/Human/South America-Argentina	2	2	755	C'C->A'A(part)	Note: The structure of shufflon segment A is not complete in this plasmid.
86	MG598814/E. coli/Human/South America-Argentina	2	2	755	C'C->A'A(part)	Note: The structure of shufflon segment A is not complete in this plasmid.
87	CP021194/E. coli/Human/Asia-China(Hefei)	2	1	629	DB	Asia & Europe
88	KU922754/Kluyvera ascorbata/Hospital sewage/Asia-China(Chengdu)	1	1	574	AA'
89	AP017622/E. coli/Bos taurus/Asia-Japan	1	1	569	DB
90	KY012275/E. coli/Human/Asia-China(Kunming)	1	1	569	DB
91	KY120366/Salmonella enterica subsp. Enterica/Human/Asia-China(Taiwan)	1	1	569	BD
92	MF175187/E. coli/Chicken meat/Europe-Switzerland	1	1	493	CC'
93	KY471315/E. coli/Human/South America-Argentina	1	1	139	?B
94	AP018110/E. coli/Human/Asia-Japan	1	1	26	No shufflon structure
	Other IncI2 plasmid sequences with shufflon segment S in the database.
	CP028153/Salmonella enterica subsp. Enterica serovar/Raw almonds/North America-USA(California)	4	4	2194	AA'->BD-S'S->CC'
	CP006264/E. coli O154:H28/Human/Europe-Belgium	4	3	1968	BD<-S'S->EAA'
	CP007134/E. coli O145:H28/Ice cream/Europe-Belgium	4	3	1968	BD<-S'S<-EAA'
	FR851304/E. coli APEC(O78:K80:H9)/Europe-UK	3	4	1968	AA'->SS'E<-DB
	CP030766/E. coli O157:H7/North America-USA	3	2	1460	??->S'S	Note: IncI2 plasmid CP030766 also contains mcr-1 gene.
